# Supplementary material for: Spatiotemporal Visualization of Insecticides and Fungicides within Fruits and Vegetables Using Gold Nanoparticle-Immersed Paper Imprinting Mass Spectrometry Imaging
Source: Nanomaterials (Basel). 2021 May 18;11(5):1327. doi: 10.3390/nano11051327 (PMC8157356; doi:10.3390/nano11051327)
Supplement: Supplementary file 1 [file nanomaterials-11-01327-s001.zip]

Archive with 1 entries (1 files):
- nanomaterials-1216015-supplementary.pdf
